# Supplementary material for: Biopolymer Casein–Pullulan Coating of Fe3O4 Nanocomposites for Xanthohumol Encapsulation and Delivery
Source: Polymers (Basel). 2026 Jan 17;18(2):256. doi: 10.3390/polym18020256 (PMC12846283; doi:10.3390/polym18020256)
Supplement: Supplementary file 1 [file polymers-18-00256-s001.zip]

Archive with 1 entries (1 files):
- polymers-4098656-supplementary.pdf
